# Supplementary material for: Effects of paternal methionine supplementation on sperm DNA methylation and embryo transcriptome in sheep
Source: Environ Epigenet. 2022 Dec 23;9(1):dvac029. doi: 10.1093/eep/dvac029 (PMC9885981; doi:10.1093/eep/dvac029)
Supplement: dvac029_Supp [file dvac029_supp.zip]

Archive with 2 entries (2 files):
- suppl_data/Supplementary Table 1.xlsx
- suppl_data/Supplementray Table 2.xlsx
