# Supplementary material for: Effects of paternal methionine supplementation on sperm DNA methylation and embryo transcriptome in sheep
Source: Environ Epigenet. 2022 Dec 23;9(1):dvac029. doi: 10.1093/eep/dvac029 (PMC9885981; doi:10.1093/eep/dvac029)
Supplement: dvac029_Supp [file dvac029_supp.zip › suppl_data/Supplementary Table 1.xlsx]

## Sheet: Sheet 1
chr	start	end	strand	pvalue_F0	qvalue_F0	meth.diff_F0	snpID	repName	repClass	repFamily	gene	gene10kb	Type	utr3	utr3_number	utr3_geneid	utr5	utr5_number	utr5_geneid	down	down_number	down_geneid	up	up_number	up_geneid	exon	exon_number	exon_geneid	intron	intron_number	intron_geneid	cds	cds_number	cds_geneid	promoter10kb	promoter10kb_geneid	intergenic	DMR
chr1	1214438	1214438	+	1.51703e-08	0.000264854	-33.0083	chr1:1214438	-	-	-	-	LOC114113952	HYPO	-	-	-	-	-	-	-	-	-	-	-	-	-	-	-	-	-	-	-	-	-	-	-	YES	NO
chr1	113698717	113698717	-	3.09205e-09	5.83901e-05	-42.052	chr1:113698717	Bov-tA3	SINE	tRNA-Core-RTE	-	-	HYPO	-	-	-	-	-	-	-	-	-	-	-	-	-	-	-	-	-	-	-	-	-	-	-	YES	YES
chr1	113698733	113698733	-	3.09711e-07	0.0038467	-35.5565	chr1:113698733	Bov-tA3	SINE	tRNA-Core-RTE	-	-	HYPO	-	-	-	-	-	-	-	-	-	-	-	-	-	-	-	-	-	-	-	-	-	-	-	YES	YES
chr1	161516888	161516888	-	3.05724e-08	0.000483573	-35.8057	chr1:161516888	-	-	-	-	-	HYPO	-	-	-	-	-	-	-	-	-	-	-	-	-	-	-	-	-	-	-	-	-	-	-	YES	NO
chr1	300904891	300904891	+	2.78463e-08	0.000452045	-46.3636	chr1:300904891	-	-	-	-	EFHB/RAB5A	HYPO	-	-	-	-	-	-	-	-	-	-	-	-	-	-	-	-	-	-	-	-	-	promoter	EFHB/RAB5A	NO	NO
chr2	91108852	91108852	-	3.04563e-07	0.00380832	38.3673	chr2:91108852	Bov-tA3	SINE	tRNA-Core-RTE	-	-	HYPER	-	-	-	-	-	-	-	-	-	-	-	-	-	-	-	-	-	-	-	-	-	-	-	YES	NO
chr2	161353137	161353137	+	1.49432e-10	4.06681e-06	-43.1653	chr2:161353137	-	-	-	-	RBMS1	HYPO	-	-	-	-	-	-	-	-	-	-	-	-	-	-	-	-	-	-	-	-	-	-	-	YES	NO
chr2	167416887	167416887	-	1.128e-14	1.15972e-09	-60.7859	chr2:167416887	BTLTR1	LTR	ERVK	LOC101115605	-	HYPO	-	-	-	-	-	-	-	-	-	-	-	-	-	-	-	intron	4	LOC101115605	-	-	-	-	-	NO	NO
chr2	167665401	167665401	-	5.02568e-12	2.16294e-07	-55.5556	chr2:167665401	-	-	-	LOC114113186	-	HYPO	-	-	-	-	-	-	-	-	-	-	-	-	-	-	-	intron	0	LOC114113186	-	-	-	-	-	NO	NO
chr2	171184814	171184814	+	3.86356e-11	1.27679e-06	-46.5278	chr2:171184814	-	-	-	-	-	HYPO	-	-	-	-	-	-	-	-	-	-	-	-	-	-	-	-	-	-	-	-	-	-	-	YES	NO
chr2	189794032	189794032	-	2.35237e-08	0.000388693	-37.8676	chr2:189794032	-	-	-	NCKAP5	-	HYPO	-	-	-	5_UTR	0	NCKAP5	-	-	-	-	-	-	exon	0	NCKAP5	-	-	-	-	-	-	-	-	NO	NO
chr2	220243227	220243227	-	5.95944e-07	0.00706968	-40.2564	chr2:220243227	-	-	-	-	-	HYPO	-	-	-	-	-	-	-	-	-	-	-	-	-	-	-	-	-	-	-	-	-	-	-	YES	NO
chr2	223603688	223603688	-	2.04575e-08	0.000341074	-43.6364	chr2:223603688	Bov-tA3	SINE	tRNA-Core-RTE	-	-	HYPO	-	-	-	-	-	-	-	-	-	-	-	-	-	-	-	-	-	-	-	-	-	-	-	YES	YES
chr2	223603694	223603694	-	2.04575e-08	0.000341074	-43.6364	chr2:223603694	Bov-tA3	SINE	tRNA-Core-RTE	-	-	HYPO	-	-	-	-	-	-	-	-	-	-	-	-	-	-	-	-	-	-	-	-	-	-	-	YES	YES
chr3	2325172	2325172	+	8.71956e-09	0.00015516	-34.5134	chr3:2325172	-	-	-	VAV2	-	HYPO	-	-	-	-	-	-	-	-	-	-	-	-	-	-	-	intron	2	VAV2	-	-	-	-	-	NO	NO
chr3	4288286	4288286	+	6.24194e-14	4.27833e-09	44.4444	chr3:4288286	-	-	-	AK8	-	HYPER	-	-	-	-	-	-	-	-	-	-	-	-	-	-	-	intron	11	AK8	-	-	-	-	-	NO	NO
chr3	4553360	4553360	-	4.49149e-13	2.31831e-08	57.8947	chr3:4553360	-	-	-	CFAP77	-	HYPER	-	-	-	-	-	-	-	-	-	-	-	-	-	-	-	intron	4	CFAP77	-	-	-	-	-	NO	NO
chr3	5277629	5277629	-	3.83973e-10	9.11014e-06	-46.4103	chr3:5277629	-	-	-	RAPGEF1	LOC114114151	HYPO	-	-	-	-	-	-	-	-	-	-	-	-	-	-	-	intron	0	RAPGEF1	-	-	-	-	-	NO	NO
chr3	14721907	14721907	-	2.34769e-10	6.03456e-06	-54.108	chr3:14721907	-	-	-	DAB2IP/LOC114113887	LOC114113886	HYPO	-	-	-	5_UTR	0	LOC114113887	-	-	-	-	-	-	exon	0	LOC114113887	intron	13	DAB2IP	-	-	-	-	-	NO	NO
chr3	27434215	27434215	-	6.88651e-08	0.00102777	-38.6667	chr3:27434215	BovB	LINE	RTE-BovB	-	-	HYPO	-	-	-	-	-	-	-	-	-	-	-	-	-	-	-	-	-	-	-	-	-	-	-	YES	NO
chr3	105455058	105455058	-	3.77338e-13	2.05386e-08	45.4545	chr3:105455058	L1MDa	LINE	L1	TMEM182	-	HYPER	-	-	-	-	-	-	-	-	-	-	-	-	-	-	-	intron	1	TMEM182	-	-	-	-	-	NO	NO
chr3	126798924	126798924	+	3.85611e-08	0.000604764	-35.4503	chr3:126798924	L1_BT	LINE	L1	TMTC2	-	HYPO	-	-	-	-	-	-	-	-	-	-	-	-	-	-	-	intron	8	TMTC2	-	-	-	-	-	NO	NO
chr3	165258120	165258120	+	1.09413e-07	0.00156589	-43.208	chr3:165258120	-	-	-	-	-	HYPO	-	-	-	-	-	-	-	-	-	-	-	-	-	-	-	-	-	-	-	-	-	-	-	YES	NO
chr3	174719691	174719691	+	6.21378e-10	1.35287e-05	-54.1405	chr3:174719691	CHR-2A	SINE	tRNA	RBMS2	-	HYPO	-	-	-	-	-	-	-	-	-	-	-	-	-	-	-	intron	12	RBMS2	-	-	-	promoter	LOC114114013	NO	NO
chr3	186106941	186106941	-	1.09998e-07	0.00156589	34.127	chr3:186106941	-	-	-	CHST11	-	HYPER	-	-	-	-	-	-	-	-	-	-	-	-	-	-	-	intron	1	CHST11	-	-	-	-	-	NO	NO
chr3	190588956	190588956	-	5.05568e-15	6.68297e-10	62.5	chr3:190588956	-	-	-	-	-	HYPER	-	-	-	-	-	-	-	-	-	-	-	-	-	-	-	-	-	-	-	-	-	-	-	YES	YES
chr3	193577843	193577843	-	1.1694e-07	0.001652	-40.5405	chr3:193577843	-	-	-	-	IL2RB	HYPO	-	-	-	-	-	-	-	-	-	-	-	-	-	-	-	-	-	-	-	-	-	-	-	YES	NO
chr3	216248279	216248279	+	4.91623e-10	1.13726e-05	-38	chr3:216248279	-	-	-	GRIN2B	-	HYPO	-	-	-	-	-	-	-	-	-	-	-	-	-	-	-	intron	0	GRIN2B	-	-	-	-	-	NO	NO
chr3	216593180	216593180	+	1.31875e-10	3.69773e-06	37.3494	chr3:216593180	-	-	-	GRIN2B	-	HYPER	3_UTR	11	GRIN2B	-	-	-	-	-	-	-	-	-	exon	11	GRIN2B	-	-	-	-	-	-	-	-	NO	NO
chr3	216593226	216593226	+	6.56049e-10	1.41174e-05	34.9398	chr3:216593226	-	-	-	GRIN2B	-	HYPER	3_UTR	11	GRIN2B	-	-	-	-	-	-	-	-	-	exon	11	GRIN2B	-	-	-	-	-	-	-	-	NO	NO
chr3	229980280	229980280	+	1.40805e-14	1.30288e-09	-59.2918	chr3:229980280	-	-	-	BID	BCL2L13	HYPO	-	-	-	-	-	-	-	-	-	-	-	-	-	-	-	intron	3	BID	-	-	-	-	-	NO	NO
chr3	235193054	235193054	+	2.9339e-09	5.59747e-05	-38.8074	chr3:235193054	-	-	-	MPPED1	TRNAC-GCA_92	HYPO	-	-	-	-	-	-	-	-	-	-	-	-	-	-	-	intron	2	MPPED1	-	-	-	-	-	NO	NO
chr3	236465866	236465866	+	1.93874e-14	1.70851e-09	-57.062	chr3:236465866	CHR-2B	SINE	tRNA	-	-	HYPO	-	-	-	-	-	-	-	-	-	-	-	-	-	-	-	-	-	-	-	-	-	-	-	YES	NO
chr3	236503732	236503732	-	2.35473e-14	1.81572e-09	52.9832	chr3:236503732	-	-	-	-	-	HYPER	-	-	-	-	-	-	-	-	-	-	-	-	-	-	-	-	-	-	-	-	-	-	-	YES	NO
chr3	237801682	237801682	+	9.035e-16	1.85782e-10	58.8235	chr3:237801682	-	-	-	GRAMD4	-	HYPER	-	-	-	-	-	-	-	-	-	-	-	-	-	-	-	intron	0	GRAMD4	-	-	-	promoter	GRAMD4	NO	NO
chr3	237803359	237803359	-	6.73221e-14	4.44957e-09	-52.2388	chr3:237803359	-	-	-	GRAMD4	-	HYPO	-	-	-	-	-	-	-	-	-	-	-	-	-	-	-	intron	0	GRAMD4	-	-	-	promoter	GRAMD4	NO	NO
chr3	238001477	238001477	-	1.09669e-09	2.2804e-05	44.0678	chr3:238001477	-	-	-	TBC1D22A	-	HYPER	-	-	-	-	-	-	-	-	-	-	-	-	-	-	-	intron	4	TBC1D22A	-	-	-	-	-	NO	NO
chr3	238656751	238656751	+	7.26466e-13	3.52549e-08	-58.0247	chr3:238656751	-	-	-	-	-	HYPO	-	-	-	-	-	-	-	-	-	-	-	-	-	-	-	-	-	-	-	-	-	-	-	YES	NO
chr4	122948815	122948815	+	6.53028e-07	0.00755318	-34.5956	chr4:122948815	-	-	-	LOC114114576	LOC101109425	HYPO	-	-	-	-	-	-	-	-	-	-	-	-	-	-	-	intron	3	LOC114114576	-	-	-	promoter	LOC114114576/LOC101109425	NO	NO
chr4	127802868	127802868	-	6.97198e-09	0.000127748	-46.5507	chr4:127802868	-	-	-	-	-	HYPO	-	-	-	-	-	-	-	-	-	-	-	-	-	-	-	-	-	-	-	-	-	-	-	YES	NO
chr4	129482041	129482041	-	2.8232e-07	0.00362672	-43.8576	chr4:129482041	-	-	-	-	-	HYPO	-	-	-	-	-	-	-	-	-	-	-	-	-	-	-	-	-	-	-	-	-	-	-	YES	NO
chr5	6370159	6370159	+	1.22026e-11	4.42794e-07	-52.6367	chr5:6370159	-	-	-	SIN3B	-	HYPO	-	-	-	-	-	-	-	-	-	-	-	-	-	-	-	intron	15	SIN3B	-	-	-	-	-	NO	NO
chr5	6370160	6370160	-	7.91173e-11	2.40027e-06	-49.0909	chr5:6370160	-	-	-	SIN3B	-	HYPO	-	-	-	-	-	-	-	-	-	-	-	-	-	-	-	intron	15	SIN3B	-	-	-	-	-	NO	NO
chr5	47133901	47133901	+	6.52942e-11	2.08336e-06	-50.0974	chr5:47133901	-	-	-	FSTL4	-	HYPO	-	-	-	-	-	-	-	-	-	-	-	-	-	-	-	intron	11	FSTL4	-	-	-	-	-	NO	NO
chr5	47133940	47133940	+	2.9077e-10	7.08034e-06	-46.927	chr5:47133940	-	-	-	FSTL4	-	HYPO	-	-	-	-	-	-	-	-	-	-	-	-	-	-	-	intron	11	FSTL4	-	-	-	-	-	NO	NO
chr5	48153594	48153594	+	5.59199e-11	1.81556e-06	-44.3038	chr5:48153594	-	-	-	JADE2	-	HYPO	-	-	-	-	-	-	-	-	-	-	-	-	-	-	-	intron	3	JADE2	-	-	-	-	-	NO	NO
chr5	49947610	49947610	+	8.014e-14	4.78416e-09	52.7473	chr5:49947610	-	-	-	TRPC7	-	HYPER	-	-	-	-	-	-	-	-	-	-	-	-	-	-	-	intron	9	TRPC7	-	-	-	-	-	NO	NO
chr6	21752469	21752469	+	1.44854e-10	4.00106e-06	53.4884	chr6:21752469	Bov-tA2	SINE	tRNA-Core-RTE	-	DKK2	HYPER	-	-	-	-	-	-	-	-	-	-	-	-	-	-	-	-	-	-	-	-	-	-	-	YES	NO
chr6	126698035	126698035	-	2.88043e-07	0.00365109	-34.2857	chr6:126698035	CHRL	SINE	tRNA	ACOX3	LOC114115356/LOC101110237	HYPO	-	-	-	-	-	-	-	-	-	-	-	-	-	-	-	intron	12	ACOX3	-	-	-	-	-	NO	NO
chr6	126698148	126698148	+	5.42762e-08	0.000837041	-37.5	chr6:126698148	L1MB5	LINE	L1	ACOX3	LOC114115356/LOC101110237	HYPO	-	-	-	-	-	-	-	-	-	-	-	-	-	-	-	intron	12	ACOX3	-	-	-	-	-	NO	NO
chr8	11335792	11335792	+	1.2416e-10	3.53497e-06	-46.9091	chr8:11335792	-	-	-	UBE3D	-	HYPO	-	-	-	-	-	-	-	-	-	-	-	-	-	-	-	intron	0	UBE3D	-	-	-	-	-	NO	NO
chr8	11335967	11335967	-	1.34961e-15	2.49761e-10	-50.8772	chr8:11335967	-	-	-	UBE3D	-	HYPO	-	-	-	-	-	-	-	-	-	-	-	-	-	-	-	intron	0	UBE3D	-	-	-	-	-	NO	NO
chr8	75421624	75421624	-	2.24685e-14	1.80786e-09	-47.2727	chr8:75421624	Bov-tA3	SINE	tRNA-Core-RTE	UTRN	-	HYPO	-	-	-	-	-	-	-	-	-	-	-	-	-	-	-	intron	2	UTRN	-	-	-	-	-	NO	NO
chr9	35213676	35213676	+	2.99355e-07	0.00376866	-23.3643	chr9:35213676	-	-	-	-	EFCAB1	HYPO	-	-	-	-	-	-	downstream	200	EFCAB1	-	-	-	-	-	-	-	-	-	-	-	-	-	-	NO	NO
chr9	35213703	35213703	+	6.44898e-07	0.00750606	-26.2268	chr9:35213703	-	-	-	-	EFCAB1	HYPO	-	-	-	-	-	-	downstream	200	EFCAB1	-	-	-	-	-	-	-	-	-	-	-	-	-	-	NO	NO
chr9	80703436	80703436	-	1.17879e-16	3.11643e-11	-57.1429	chr9:80703436	-	-	-	-	-	HYPO	-	-	-	-	-	-	-	-	-	-	-	-	-	-	-	-	-	-	-	-	-	-	-	YES	NO
chr9	87015500	87015500	-	2.49745e-08	0.000409013	-42.4242	chr9:87015500	-	-	-	-	RPL30/LOC114116536/MATN2	HYPO	-	-	-	-	-	-	-	-	-	-	-	-	-	-	-	-	-	-	-	-	-	-	-	YES	NO
chr9	104188316	104188316	+	7.55847e-08	0.00111903	-42.8123	chr9:104188316	-	-	-	-	COL14A1/MRPL13	HYPO	-	-	-	-	-	-	-	-	-	-	-	-	-	-	-	-	-	-	-	-	-	-	-	YES	NO
chr9	104188341	104188341	+	7.41211e-10	1.55875e-05	-47.0714	chr9:104188341	-	-	-	-	COL14A1/MRPL13	HYPO	-	-	-	-	-	-	-	-	-	-	-	-	-	-	-	-	-	-	-	-	-	-	-	YES	NO
chr9	104188492	104188492	+	8.05323e-12	3.17096e-07	-52.381	chr9:104188492	-	-	-	-	COL14A1/MRPL13	HYPO	-	-	-	-	-	-	-	-	-	-	-	-	-	-	-	-	-	-	-	-	-	-	-	YES	YES
chr9	104188868	104188868	-	1.13007e-17	6.6769e-12	-40.2242	chr9:104188868	Bov-tA3	SINE	tRNA-Core-RTE	-	COL14A1/MRPL13	HYPO	-	-	-	-	-	-	-	-	-	-	-	-	-	-	-	-	-	-	-	-	-	-	-	YES	NO
chr9	104188874	104188874	-	2.23392e-14	1.80786e-09	-38.1694	chr9:104188874	Bov-tA3	SINE	tRNA-Core-RTE	-	COL14A1/MRPL13	HYPO	-	-	-	-	-	-	-	-	-	-	-	-	-	-	-	-	-	-	-	-	-	-	-	YES	NO
chr9	104188898	104188898	-	2.97097e-17	9.1636e-12	-39.545	chr9:104188898	Bov-tA3	SINE	tRNA-Core-RTE	-	COL14A1/MRPL13	HYPO	-	-	-	-	-	-	-	-	-	-	-	-	-	-	-	-	-	-	-	-	-	-	-	YES	NO
chr9	104188920	104188920	-	7.81311e-14	4.78416e-09	-35.8762	chr9:104188920	-	-	-	-	COL14A1/MRPL13	HYPO	-	-	-	-	-	-	-	-	-	-	-	-	-	-	-	-	-	-	-	-	-	-	-	YES	NO
chr10	36621584	36621584	+	5.29481e-07	0.00640438	-35.6701	chr10:36621584	-	-	-	SACS	-	HYPO	-	-	-	-	-	-	-	-	-	-	-	-	exon	5	SACS	-	-	-	coding	5	SACS	-	-	NO	NO
chr10	95948771	95948771	+	9.95206e-15	1.09435e-09	-66.6667	chr10:95948771	-	-	-	-	LOC101116845	HYPO	-	-	-	-	-	-	-	-	-	-	-	-	-	-	-	-	-	-	-	-	-	-	-	YES	NO
chr10	96011629	96011629	-	1.00528e-14	1.09435e-09	-53.3333	chr10:96011629	-	-	-	-	-	HYPO	-	-	-	-	-	-	-	-	-	-	-	-	-	-	-	-	-	-	-	-	-	-	-	YES	NO
chr10	96013761	96013761	-	5.67565e-10	1.26548e-05	-49.5246	chr10:96013761	-	-	-	-	-	HYPO	-	-	-	-	-	-	-	-	-	-	-	-	-	-	-	-	-	-	-	-	-	-	-	YES	NO
chr10	96015296	96015296	-	2.42863e-09	4.78137e-05	-42.5136	chr10:96015296	-	-	-	-	-	HYPO	-	-	-	-	-	-	-	-	-	-	-	-	-	-	-	-	-	-	-	-	-	-	-	YES	NO
chr10	96228438	96228438	+	7.64191e-11	2.35705e-06	-36.8421	chr10:96228438	-	-	-	-	LOC114116708	HYPO	-	-	-	-	-	-	-	-	-	-	-	-	-	-	-	-	-	-	-	-	-	-	-	YES	NO
chr10	96228636	96228636	-	5.04686e-15	6.68297e-10	-62.3615	chr10:96228636	-	-	-	-	LOC114116708	HYPO	-	-	-	-	-	-	-	-	-	-	-	-	-	-	-	-	-	-	-	-	-	-	-	YES	NO
chr11	474209	474209	-	4.2615e-07	0.00518845	-34.2168	chr11:474209	-	-	-	PRKCA	-	HYPO	-	-	-	-	-	-	-	-	-	-	-	-	-	-	-	intron	13	PRKCA	-	-	-	-	-	NO	NO
chr11	490272	490272	-	7.6587e-14	4.78416e-09	-48.3333	chr11:490272	-	-	-	PRKCA	-	HYPO	-	-	-	-	-	-	-	-	-	-	-	-	-	-	-	intron	13	PRKCA	-	-	-	-	-	NO	NO
chr11	1277125	1277125	-	5.81064e-10	1.28016e-05	37.6766	chr11:1277125	-	-	-	-	-	HYPER	-	-	-	-	-	-	-	-	-	-	-	-	-	-	-	-	-	-	-	-	-	-	-	YES	NO
chr11	1308767	1308767	-	1.71415e-07	0.00233254	-48.6957	chr11:1308767	-	-	-	-	RGS9	HYPO	-	-	-	-	-	-	-	-	-	-	-	-	-	-	-	-	-	-	-	-	-	-	-	YES	NO
chr11	1308787	1308787	-	2.87108e-09	5.53469e-05	-43.4783	chr11:1308787	-	-	-	-	RGS9	HYPO	-	-	-	-	-	-	-	-	-	-	-	-	-	-	-	-	-	-	-	-	-	-	-	YES	NO
chr11	2730870	2730870	-	3.85088e-12	1.78163e-07	-50.218	chr11:2730870	-	-	-	-	KCNJ16	HYPO	-	-	-	-	-	-	-	-	-	-	-	-	-	-	-	-	-	-	-	-	-	-	-	YES	NO
chr11	5041654	5041654	-	5.20339e-20	4.81476e-14	-63.9344	chr11:5041654	-	-	-	SLC39A11	-	HYPO	-	-	-	-	-	-	-	-	-	-	-	-	-	-	-	intron	4	SLC39A11	-	-	-	-	-	NO	NO
chr11	5042718	5042718	-	3.15311e-09	5.89416e-05	-40.1976	chr11:5042718	MLT1C2	LTR	ERVL-MaLR	SLC39A11	-	HYPO	-	-	-	-	-	-	-	-	-	-	-	-	-	-	-	intron	4	SLC39A11	-	-	-	-	-	NO	NO
chr11	5044812	5044812	+	1.70516e-08	0.000292187	-42.8571	chr11:5044812	-	-	-	SLC39A11	-	HYPO	-	-	-	-	-	-	-	-	-	-	-	-	-	-	-	intron	4	SLC39A11	-	-	-	-	-	NO	NO
chr11	13083676	13083676	+	3.57317e-13	2.00382e-08	-49.3976	chr11:13083676	-	-	-	TBCD	-	HYPO	-	-	-	-	-	-	-	-	-	-	-	-	-	-	-	intron	12	TBCD	-	-	-	-	-	NO	NO
chr12	83045808	83045808	+	2.92594e-08	0.000470853	31.6456	chr12:83045808	-	-	-	CAMSAP2	-	HYPER	-	-	-	-	-	-	-	-	-	-	-	-	exon	11	CAMSAP2	-	-	-	coding	11	CAMSAP2	-	-	NO	NO
chr12	83071398	83071398	+	6.08873e-12	2.50399e-07	46.8085	chr12:83071398	-	-	-	-	GPR25	HYPER	-	-	-	-	-	-	-	-	-	-	-	-	-	-	-	-	-	-	-	-	-	-	-	YES	NO
chr13	11550445	11550445	+	1.46946e-07	0.00202941	-52.9644	chr13:11550445	-	-	-	PFKFB3	-	HYPO	-	-	-	-	-	-	-	-	-	-	-	-	-	-	-	intron	0	PFKFB3	-	-	-	-	-	NO	NO
chr13	56514314	56514314	+	3.41497e-09	6.31983e-05	-26.6667	chr13:56514314	-	-	-	KCNQ2	-	HYPO	-	-	-	-	-	-	-	-	-	-	-	-	-	-	-	intron	14	KCNQ2	-	-	-	-	-	NO	NO
chr13	56514346	56514346	+	6.85667e-07	0.00778474	-29.5315	chr13:56514346	-	-	-	KCNQ2	-	HYPO	-	-	-	-	-	-	-	-	-	-	-	-	-	-	-	intron	14	KCNQ2	-	-	-	-	-	NO	NO
chr13	56514353	56514353	+	3.03246e-08	0.000483573	-29.8126	chr13:56514353	-	-	-	KCNQ2	-	HYPO	-	-	-	-	-	-	-	-	-	-	-	-	-	-	-	intron	14	KCNQ2	-	-	-	-	-	NO	NO
chr13	56514387	56514387	+	2.05582e-07	0.00275692	-27.5309	chr13:56514387	-	-	-	KCNQ2	-	HYPO	-	-	-	-	-	-	-	-	-	-	-	-	-	-	-	intron	14	KCNQ2	-	-	-	-	-	NO	NO
chr13	83781103	83781103	+	6.1898e-14	4.27833e-09	45.0704	chr13:83781103	Bov-tA1	SINE	tRNA-Core-RTE	-	-	HYPER	-	-	-	-	-	-	-	-	-	-	-	-	-	-	-	-	-	-	-	-	-	-	-	YES	NO
chr13	83781104	83781104	-	1.13333e-11	4.19473e-07	45.4545	chr13:83781104	-	-	-	-	-	HYPER	-	-	-	-	-	-	-	-	-	-	-	-	-	-	-	-	-	-	-	-	-	-	-	YES	NO
chr14	5749276	5749276	+	5.03967e-15	6.68297e-10	-63.1199	chr14:5749276	Bov-tA1	SINE	tRNA-Core-RTE	WWOX	-	HYPO	-	-	-	-	-	-	-	-	-	-	-	-	-	-	-	intron	7	WWOX	-	-	-	-	-	NO	YES
chr14	67943511	67943511	-	5.90271e-07	0.00704755	-24.3823	chr14:67943511	-	-	-	-	TTYH1	HYPO	-	-	-	-	-	-	-	-	-	-	-	-	-	-	-	-	-	-	-	-	-	promoter	TTYH1	NO	NO
chr14	67943548	67943548	-	1.39519e-09	2.83733e-05	-36.3554	chr14:67943548	-	-	-	-	TTYH1	HYPO	-	-	-	-	-	-	-	-	-	-	-	-	-	-	-	-	-	-	-	-	-	promoter	TTYH1	NO	NO
chr15	18591107	18591107	-	1.68291e-07	0.00230699	-49.5098	chr15:18591107	BovB	LINE	RTE-BovB	ALKBH8	-	HYPO	-	-	-	-	-	-	-	-	-	-	-	-	-	-	-	intron	3	ALKBH8	-	-	-	-	-	NO	NO
chr15	31293861	31293861	+	1.02345e-10	3.00639e-06	45.2406	chr15:31293861	-	-	-	-	LOC114118393/FXYD2/FXYD6	HYPER	-	-	-	-	-	-	-	-	-	-	-	-	-	-	-	-	-	-	-	-	-	-	-	YES	NO
chr15	31902741	31902741	-	4.72044e-12	2.07994e-07	-33.4804	chr15:31902741	-	-	-	ATP5MG	UBE4A	HYPO	-	-	-	-	-	-	-	-	-	-	-	-	exon	0	ATP5MG	-	-	-	coding	0	ATP5MG	-	-	NO	NO
chr15	31902743	31902743	-	4.50978e-13	2.31831e-08	-33.5404	chr15:31902743	-	-	-	ATP5MG	UBE4A	HYPO	-	-	-	-	-	-	-	-	-	-	-	-	exon	0	ATP5MG	-	-	-	coding	0	ATP5MG	-	-	NO	NO
chr15	88384110	88384110	-	2.84161e-07	0.00362672	-34.3407	chr15:88384110	-	-	-	CNTF	ZFP91/LOC105602391	HYPO	-	-	-	-	-	-	-	-	-	-	-	-	-	-	-	intron	0	CNTF	-	-	-	promoter	LOC105602391	NO	NO
chr16	931461	931461	+	7.30024e-09	0.000131619	-46.1817	chr16:931461	-	-	-	SLIT3	-	HYPO	-	-	-	-	-	-	-	-	-	-	-	-	-	-	-	intron	32	SLIT3	-	-	-	-	-	NO	NO
chr16	934292	934292	-	5.71355e-12	2.4031e-07	59.5745	chr16:934292	CHR-2B	SINE	tRNA	SLIT3	-	HYPER	-	-	-	-	-	-	-	-	-	-	-	-	-	-	-	intron	32	SLIT3	-	-	-	-	-	NO	NO
chr16	33414557	33414557	+	7.00252e-11	2.19645e-06	-36.6799	chr16:33414557	-	-	-	-	-	HYPO	-	-	-	-	-	-	-	-	-	-	-	-	-	-	-	-	-	-	-	-	-	-	-	YES	NO
chr16	33414587	33414587	+	7.362e-10	1.55875e-05	-31.051	chr16:33414587	-	-	-	-	-	HYPO	-	-	-	-	-	-	-	-	-	-	-	-	-	-	-	-	-	-	-	-	-	-	-	YES	NO
chr16	33414595	33414595	+	1.01087e-11	3.81784e-07	-39.7416	chr16:33414595	-	-	-	-	-	HYPO	-	-	-	-	-	-	-	-	-	-	-	-	-	-	-	-	-	-	-	-	-	-	-	YES	NO
chr16	33414603	33414603	+	1.42989e-07	0.00198962	-30.3248	chr16:33414603	-	-	-	-	-	HYPO	-	-	-	-	-	-	-	-	-	-	-	-	-	-	-	-	-	-	-	-	-	-	-	YES	NO
chr16	65365308	65365308	+	6.69794e-08	0.00100775	31.8841	chr16:65365308	Bov-tA1	SINE	tRNA-Core-RTE	-	-	HYPER	-	-	-	-	-	-	-	-	-	-	-	-	-	-	-	-	-	-	-	-	-	-	-	YES	NO
chr16	76686623	76686623	-	3.22228e-11	1.1043e-06	-42.7803	chr16:76686623	Bov-tA1	SINE	tRNA-Core-RTE	-	-	HYPO	-	-	-	-	-	-	-	-	-	-	-	-	-	-	-	-	-	-	-	-	-	-	-	YES	NO
chr16	76705857	76705857	-	1.26358e-11	4.49697e-07	-36.4865	chr16:76705857	-	-	-	-	-	HYPO	-	-	-	-	-	-	-	-	-	-	-	-	-	-	-	-	-	-	-	-	-	-	-	YES	NO
chr16	76705882	76705882	-	3.46417e-11	1.16561e-06	-35.1351	chr16:76705882	-	-	-	-	-	HYPO	-	-	-	-	-	-	-	-	-	-	-	-	-	-	-	-	-	-	-	-	-	-	-	YES	NO
chr16	76705904	76705904	-	8.5708e-07	0.00955502	-27.9412	chr16:76705904	-	-	-	-	-	HYPO	-	-	-	-	-	-	-	-	-	-	-	-	-	-	-	-	-	-	-	-	-	-	-	YES	NO
chr16	76705977	76705977	+	1.64524e-10	4.34961e-06	-37.931	chr16:76705977	-	-	-	-	-	HYPO	-	-	-	-	-	-	-	-	-	-	-	-	-	-	-	-	-	-	-	-	-	-	-	YES	NO
chr16	76705983	76705983	+	7.32548e-09	0.000131619	-36.5226	chr16:76705983	-	-	-	-	-	HYPO	-	-	-	-	-	-	-	-	-	-	-	-	-	-	-	-	-	-	-	-	-	-	-	YES	NO
chr16	76705984	76705984	-	3.53852e-07	0.00434485	-31.9499	chr16:76705984	-	-	-	-	-	HYPO	-	-	-	-	-	-	-	-	-	-	-	-	-	-	-	-	-	-	-	-	-	-	-	YES	NO
chr16	76705987	76705987	+	2.26222e-07	0.00294825	-33.39	chr16:76705987	-	-	-	-	-	HYPO	-	-	-	-	-	-	-	-	-	-	-	-	-	-	-	-	-	-	-	-	-	-	-	YES	NO
chr16	76705990	76705990	+	2.1467e-07	0.00283767	-35.4298	chr16:76705990	-	-	-	-	-	HYPO	-	-	-	-	-	-	-	-	-	-	-	-	-	-	-	-	-	-	-	-	-	-	-	YES	NO
chr16	76706005	76706005	+	1.2296e-09	2.52837e-05	-42.6376	chr16:76706005	-	-	-	-	-	HYPO	-	-	-	-	-	-	-	-	-	-	-	-	-	-	-	-	-	-	-	-	-	-	-	YES	NO
chr16	76706006	76706006	-	2.22461e-09	4.42679e-05	-41.9208	chr16:76706006	-	-	-	-	-	HYPO	-	-	-	-	-	-	-	-	-	-	-	-	-	-	-	-	-	-	-	-	-	-	-	YES	NO
chr16	76975828	76975828	+	1.25331e-14	1.22074e-09	-62.8042	chr16:76975828	-	-	-	-	-	HYPO	-	-	-	-	-	-	-	-	-	-	-	-	-	-	-	-	-	-	-	-	-	-	-	YES	NO
chr17	5235968	5235968	-	2.38475e-10	6.04558e-06	-45.7143	chr17:5235968	-	-	-	-	LOC114118833	HYPO	-	-	-	-	-	-	-	-	-	-	-	-	-	-	-	-	-	-	-	-	-	-	-	YES	NO
chr17	73617159	73617159	+	3.54665e-15	5.96684e-10	-57.6471	chr17:73617159	-	-	-	SART3	-	HYPO	-	-	-	-	-	-	-	-	-	-	-	-	-	-	-	intron	6	SART3	-	-	-	-	-	NO	YES
chr17	77502293	77502293	-	4.41147e-10	1.03342e-05	-55.7692	chr17:77502293	-	-	-	-	ZNRF3	HYPO	-	-	-	-	-	-	-	-	-	-	-	-	-	-	-	-	-	-	-	-	-	promoter	ZNRF3	NO	YES
chr17	78063487	78063487	+	5.56728e-10	1.25646e-05	-47.2652	chr17:78063487	-	-	-	NF2	-	HYPO	-	-	-	-	-	-	-	-	-	-	-	-	-	-	-	intron	14	NF2	-	-	-	-	-	NO	NO
chr17	81855034	81855034	+	1.32361e-08	0.000233286	-48.1563	chr17:81855034	-	-	-	LOC101108295	MZT2B/SMPD4	HYPO	3_UTR	3	LOC101108295	-	-	-	downstream	200	MZT2B	-	-	-	exon	3	LOC101108295	-	-	-	-	-	-	promoter	SMPD4	NO	NO
chr18	23915175	23915175	-	6.57389e-07	0.0075564	-24.4048	chr18:23915175	-	-	-	-	-	HYPO	-	-	-	-	-	-	-	-	-	-	-	-	-	-	-	-	-	-	-	-	-	-	-	YES	NO
chr19	5717868	5717868	+	6.79766e-07	0.00776539	-35.6748	chr19:5717868	-	-	-	GADL1	-	HYPO	-	-	-	-	-	-	-	-	-	-	-	-	-	-	-	intron	11	GADL1	-	-	-	-	-	NO	NO
chr19	11196580	11196580	+	2.57361e-07	0.00333062	-43.934	chr19:11196580	Bov-tA2	SINE	tRNA-Core-RTE	-	-	HYPO	-	-	-	-	-	-	-	-	-	-	-	-	-	-	-	-	-	-	-	-	-	-	-	YES	NO
chr19	11713228	11713228	-	1.05715e-07	0.00154046	-49.8601	chr19:11713228	L1M6	LINE	L1	ITGA9	LOC105603365	HYPO	-	-	-	-	-	-	-	-	-	-	-	-	-	-	-	intron	15	ITGA9	-	-	-	-	-	NO	NO
chr19	11713401	11713401	-	1.0824e-07	0.00156493	-52.3649	chr19:11713401	(GGCGG)n	Simple_repeat	Simple_repeat	ITGA9	LOC105603365	HYPO	-	-	-	-	-	-	-	-	-	-	-	-	-	-	-	intron	15	ITGA9	-	-	-	-	-	NO	NO
chr19	11713411	11713411	-	7.23948e-07	0.00816925	-49.6032	chr19:11713411	(GGCGG)n	Simple_repeat	Simple_repeat	ITGA9	LOC105603365	HYPO	-	-	-	-	-	-	-	-	-	-	-	-	-	-	-	intron	15	ITGA9	-	-	-	-	-	NO	NO
chr19	13747666	13747666	-	2.26171e-07	0.00294825	-32.4991	chr19:13747666	CHR-2B	SINE	tRNA	-	MYRIP	HYPO	-	-	-	-	-	-	-	-	-	-	-	-	-	-	-	-	-	-	-	-	-	-	-	YES	YES
chr19	48736689	48736689	+	2.77257e-09	5.40105e-05	-37.6132	chr19:48736689	-	-	-	CACNA2D3	-	HYPO	-	-	-	-	-	-	-	-	-	-	-	-	-	-	-	intron	34	CACNA2D3	-	-	-	-	-	NO	NO
chr19	48736690	48736690	-	8.94225e-12	3.44766e-07	-43.4524	chr19:48736690	-	-	-	CACNA2D3	-	HYPO	-	-	-	-	-	-	-	-	-	-	-	-	-	-	-	intron	34	CACNA2D3	-	-	-	-	-	NO	NO
chr19	58086588	58086588	+	8.51598e-07	0.00955145	-25.7716	chr19:58086588	-	-	-	PLXND1	LOC101122984	HYPO	-	-	-	-	-	-	-	-	-	-	-	-	-	-	-	intron	32	PLXND1	-	-	-	-	-	NO	NO
chr20	55156206	55156206	-	2.26118e-11	7.89546e-07	-44.1708	chr20:55156206	-	-	-	-	FOXF2	HYPO	-	-	-	-	-	-	-	-	-	-	-	-	-	-	-	-	-	-	-	-	-	-	-	YES	NO
chr20	55478915	55478915	-	5.78905e-07	0.00695672	-40.7243	chr20:55478915	-	-	-	-	-	HYPO	-	-	-	-	-	-	-	-	-	-	-	-	-	-	-	-	-	-	-	-	-	-	-	YES	NO
chr21	33892568	33892568	-	1.14304e-13	6.61043e-09	43.662	chr21:33892568	Bov-tA2	SINE	tRNA-Core-RTE	-	-	HYPER	-	-	-	-	-	-	-	-	-	-	-	-	-	-	-	-	-	-	-	-	-	-	-	YES	NO
chr21	39594253	39594253	+	6.61398e-08	0.00100328	42.5532	chr21:39594253	Bov-tA3	SINE	tRNA-Core-RTE	PAG3	LOC101102769/LOC101103023	HYPER	-	-	-	-	-	-	-	-	-	-	-	-	-	-	-	intron	0	PAG3	-	-	-	promoter	LOC101103023	NO	NO
chr21	44195384	44195384	-	1.9197e-07	0.00259316	21.1009	chr21:44195384	-	-	-	MACROD1	-	HYPER	-	-	-	-	-	-	-	-	-	-	-	-	-	-	-	intron	6	MACROD1	-	-	-	-	-	NO	NO
chr21	44221275	44221275	-	7.38992e-12	2.97304e-07	44.898	chr21:44221275	-	-	-	MACROD1	-	HYPER	-	-	-	-	-	-	-	-	-	-	-	-	-	-	-	intron	6	MACROD1	-	-	-	-	-	NO	NO
chr21	46294763	46294763	-	7.42959e-13	3.52549e-08	52.2727	chr21:46294763	-	-	-	PELI3	LOC114110060/DPP3	HYPER	3_UTR	7	PELI3	-	-	-	-	-	-	-	-	-	exon	7	PELI3	-	-	-	-	-	-	promoter	LOC114110060/DPP3	NO	NO
chr21	50425765	50425765	+	5.17793e-10	1.18301e-05	-29.2085	chr21:50425765	-	-	-	CARS	-	HYPO	-	-	-	-	-	-	-	-	-	-	-	-	-	-	-	intron	5	CARS	-	-	-	-	-	NO	NO
chr22	50857313	50857313	+	1.32784e-07	0.00186161	-35.6147	chr22:50857313	-	-	-	-	-	HYPO	-	-	-	-	-	-	-	-	-	-	-	-	-	-	-	-	-	-	-	-	-	-	-	YES	YES
chr23	592007	592007	-	6.44039e-07	0.00750606	-37.0059	chr23:592007	-	-	-	ADNP2	-	HYPO	-	-	-	-	-	-	-	-	-	-	-	-	exon	0	ADNP2	-	-	-	coding	0	ADNP2	-	-	NO	NO
chr23	3199687	3199687	+	5.09808e-14	3.77385e-09	-53.1646	chr23:3199687	-	-	-	-	-	HYPO	-	-	-	-	-	-	-	-	-	-	-	-	-	-	-	-	-	-	-	-	-	-	-	YES	NO
chr23	53448111	53448111	+	4.34744e-12	1.96231e-07	-44.6358	chr23:53448111	Bov-tA1	SINE	tRNA-Core-RTE	ZBTB7C	-	HYPO	-	-	-	-	-	-	-	-	-	-	-	-	-	-	-	intron	3	ZBTB7C	-	-	-	-	-	NO	NO
chr23	59415974	59415974	-	1.80396e-17	6.6769e-12	-58.8782	chr23:59415974	-	-	-	-	-	HYPO	-	-	-	-	-	-	-	-	-	-	-	-	-	-	-	-	-	-	-	-	-	-	-	YES	NO
chr23	59415990	59415990	-	1.36815e-16	3.16492e-11	-53.125	chr23:59415990	-	-	-	-	-	HYPO	-	-	-	-	-	-	-	-	-	-	-	-	-	-	-	-	-	-	-	-	-	-	-	YES	NO
chr23	59415997	59415997	-	7.54471e-15	9.30828e-10	-55.8013	chr23:59415997	Bov-tA2	SINE	tRNA-Core-RTE	-	-	HYPO	-	-	-	-	-	-	-	-	-	-	-	-	-	-	-	-	-	-	-	-	-	-	-	YES	NO
chr23	61343207	61343207	-	3.54514e-07	0.00434485	-30.4348	chr23:61343207	-	-	-	-	-	HYPO	-	-	-	-	-	-	-	-	-	-	-	-	-	-	-	-	-	-	-	-	-	-	-	YES	NO
chr23	62132154	62132154	+	6.75434e-13	3.37831e-08	-49.6404	chr23:62132154	-	-	-	WDR7	-	HYPO	-	-	-	-	-	-	-	-	-	-	-	-	exon	14	WDR7	-	-	-	coding	14	WDR7	-	-	NO	NO
chr23	62456906	62456906	-	2.07987e-07	0.0027691	34.543	chr23:62456906	-	-	-	-	-	HYPER	-	-	-	-	-	-	-	-	-	-	-	-	-	-	-	-	-	-	-	-	-	-	-	YES	NO
chr23	63933955	63933955	+	6.30536e-32	1.16689e-25	-97.561	chr23:63933955	-	-	-	-	-	HYPO	-	-	-	-	-	-	-	-	-	-	-	-	-	-	-	-	-	-	-	-	-	-	-	YES	NO
chr23	64448648	64448648	+	8.31669e-11	2.48243e-06	38.1818	chr23:64448648	-	-	-	-	-	HYPER	-	-	-	-	-	-	-	-	-	-	-	-	-	-	-	-	-	-	-	-	-	-	-	YES	NO
chr23	64448677	64448677	+	3.24552e-10	7.80031e-06	36.3636	chr23:64448677	-	-	-	-	-	HYPER	-	-	-	-	-	-	-	-	-	-	-	-	-	-	-	-	-	-	-	-	-	-	-	YES	NO
chr23	64611437	64611437	+	2.88765e-10	7.08034e-06	-42.1053	chr23:64611437	-	-	-	CCBE1	-	HYPO	-	-	-	-	-	-	-	-	-	-	-	-	-	-	-	intron	8	CCBE1	-	-	-	-	-	NO	NO
chr23	64611457	64611457	+	2.17454e-09	4.37419e-05	-38.5965	chr23:64611457	-	-	-	CCBE1	-	HYPO	-	-	-	-	-	-	-	-	-	-	-	-	-	-	-	intron	8	CCBE1	-	-	-	-	-	NO	NO
chr23	64611473	64611473	+	1.86889e-08	0.000317304	-35.0877	chr23:64611473	-	-	-	CCBE1	-	HYPO	-	-	-	-	-	-	-	-	-	-	-	-	-	-	-	intron	8	CCBE1	-	-	-	-	-	NO	NO
chr23	64611480	64611480	+	2.88765e-10	7.08034e-06	-42.1053	chr23:64611480	-	-	-	CCBE1	-	HYPO	-	-	-	-	-	-	-	-	-	-	-	-	-	-	-	intron	8	CCBE1	-	-	-	-	-	NO	NO
chr23	64682789	64682789	+	1.66852e-08	0.00028858	-44.2793	chr23:64682789	CHR-2B	SINE	tRNA	CCBE1	-	HYPO	-	-	-	-	-	-	-	-	-	-	-	-	-	-	-	intron	8	CCBE1	-	-	-	-	-	NO	NO
chr23	67400136	67400136	-	3.99884e-08	0.000621879	-48.2359	chr23:67400136	-	-	-	PHLPP1	-	HYPO	-	-	-	-	-	-	-	-	-	-	-	-	exon	17	PHLPP1	-	-	-	coding	17	PHLPP1	-	-	NO	NO
chr24	4352254	4352254	-	8.68364e-07	0.00962285	-32.4769	chr24:4352254	BovB	LINE	RTE-BovB	-	-	HYPO	-	-	-	-	-	-	-	-	-	-	-	-	-	-	-	-	-	-	-	-	-	-	-	YES	NO
chr24	37809296	37809296	+	6.27144e-07	0.0073924	-37.1429	chr24:37809296	-	-	-	KPNA7	-	HYPO	-	-	-	-	-	-	-	-	-	-	-	-	-	-	-	intron	3	KPNA7	-	-	-	-	-	NO	NO
chr25	45063621	45063621	+	2.34779e-10	6.03456e-06	-46.2963	chr25:45063621	Bov-tA2	SINE	tRNA-Core-RTE	WDFY4	-	HYPO	-	-	-	-	-	-	-	-	-	-	-	-	-	-	-	intron	41	WDFY4	-	-	-	-	-	NO	NO
chr26	7676887	7676887	-	6.42785e-08	0.000983102	-51.3998	chr26:7676887	L2a	LINE	L2	-	-	HYPO	-	-	-	-	-	-	-	-	-	-	-	-	-	-	-	-	-	-	-	-	-	-	-	YES	NO
chr26	11720672	11720672	+	1.21978e-10	3.5271e-06	36.9465	chr26:11720672	CHR-2B	SINE	tRNA	-	-	HYPER	-	-	-	-	-	-	-	-	-	-	-	-	-	-	-	-	-	-	-	-	-	-	-	YES	NO
chr26	26558595	26558595	-	1.54874e-10	4.15382e-06	44.3285	chr26:26558595	-	-	-	LONRF1	-	HYPER	-	-	-	-	-	-	-	-	-	-	-	-	-	-	-	intron	0	LONRF1	-	-	-	-	-	NO	NO
chr26	28482060	28482060	+	1.65826e-17	6.6769e-12	60	chr26:28482060	-	-	-	-	-	HYPER	-	-	-	-	-	-	-	-	-	-	-	-	-	-	-	-	-	-	-	-	-	-	-	YES	NO
