# Supplementary material for: Effects of paternal methionine supplementation on sperm DNA methylation and embryo transcriptome in sheep
Source: Environ Epigenet. 2022 Dec 23;9(1):dvac029. doi: 10.1093/eep/dvac029 (PMC9885981; doi:10.1093/eep/dvac029)
Supplement: dvac029_Supp [file dvac029_supp.zip › suppl_data/Supplementray Table 2.xlsx]

## Sheet: DMR_complete
DMR_250bp	DMR_ID	Chromosome	Start position (bp)	End position (bp)	P-value	FDR-value	Methylation difference (%)	Type	Repetitive element name	Repetitive element class	Repetitive element family	Gene_ID	Promoter_10kb
chr1:113698551-113698750	1	chr1	113698551	113698750	2.9409e-19	9.66151e-15	-30.8536	HYPO	Bov-tA3/(TTCAG)n	SINE/Simple_repeat	tRNA-Core-RTE/Simple_repeat	-	-
chr1:113698601-113698800	1	chr1	113698601	113698800	3.01637e-22	1.37208e-17	-29.6594	HYPO	BovB/(TTCAG)n/Bov-tA3	LINE/Simple_repeat/SINE	RTE-BovB/Simple_repeat/tRNA-Core-RTE	-	-
chr1:113698651-113698850	1	chr1	113698651	113698850	3.01637e-22	1.37208e-17	-29.6594	HYPO	BovB/(TTCAG)n/Bov-tA3	LINE/Simple_repeat/SINE	RTE-BovB/Simple_repeat/tRNA-Core-RTE	-	-
chr1:113698701-113698900	1	chr1	113698701	113698900	3.01637e-22	1.37208e-17	-29.6594	HYPO	BovB/(TTCAG)n/Bov-tA3	LINE/Simple_repeat/SINE	RTE-BovB/Simple_repeat/tRNA-Core-RTE	-	-
chr2:223603551-223603750	2	chr2	223603551	223603750	1.62994e-06	0.000824509	-28.7335	HYPO	BovB_Oa/BovB/(TTCAG)n/Bov-tA3/Bov-tA3	LINE/LINE/Simple_repeat/SINE/SINE	RTE-BovB/RTE-BovB/Simple_repeat/tRNA-Core-RTE/tRNA-Core-RTE	-	-
chr2:223603601-223603800	2	chr2	223603601	223603800	1.62994e-06	0.000824509	-28.7335	HYPO	BovB_Oa/Bov-tA3/(TTCAG)n/Bov-tA3	LINE/SINE/Simple_repeat/SINE	RTE-BovB/tRNA-Core-RTE/Simple_repeat/tRNA-Core-RTE	-	-
chr2:223603651-223603850	2	chr2	223603651	223603850	1.62994e-06	0.000824509	-28.7335	HYPO	BovB_Oa/(TTCAG)n/Bov-tA3	LINE/Simple_repeat/SINE	RTE-BovB/Simple_repeat/tRNA-Core-RTE	-	-
chr3:165047251-165047450	3	chr3	165047251	165047450	3.98256e-08	4.46032e-05	-20.8629	HYPO	-	-	-	-	LOC101115783
chr3:165047301-165047500	3	chr3	165047301	165047500	3.98256e-08	4.46032e-05	-20.8629	HYPO	-	-	-	-	LOC101115783
chr3:165047351-165047550	3	chr3	165047351	165047550	3.98256e-08	4.46032e-05	-20.8629	HYPO	-	-	-	-	LOC101115783
chr3:190588801-190589000	4	chr3	190588801	190589000	1.09165e-07	9.67816e-05	22.0283	HYPER	Bov-tA1	SINE	tRNA-Core-RTE	-	-
chr3:190588851-190589050	4	chr3	190588851	190589050	1.09165e-07	9.67816e-05	22.0283	HYPER	Bov-tA1	SINE	tRNA-Core-RTE	-	-
chr3:231178301-231178500	5	chr3	231178301	231178500	1.07457e-12	8.47245e-09	-20.0744	HYPO	MIRb	SINE	MIR	GTPBP1	SUN2
chr3:231178351-231178550	5	chr3	231178351	231178550	1.07457e-12	8.47245e-09	-20.0744	HYPO	MIRb	SINE	MIR	GTPBP1	SUN2
chr3:231178401-231178600	5	chr3	231178401	231178600	1.07457e-12	8.47245e-09	-20.0744	HYPO	MIRb	SINE	MIR	GTPBP1	SUN2
chr4:129507401-129507600	6	chr4	129507401	129507600	1.43444e-05	0.00433661	-22.2576	HYPO	-	-	-	-	-
chr5:84110801-84111000	7	chr5	84110801	84111000	4.85731e-09	8.8108e-06	-23.1111	HYPO	CHR-2B/L2a	SINE/LINE	tRNA/L2	-	WWC1/RARS/LOC105606740
chr6:65695701-65695900	8	chr6	65695701	65695900	2.30552e-10	7.17551e-07	21.3836	HYPER	(T)n/(TGCTTT)n	Simple_repeat/Simple_repeat	Simple_repeat/Simple_repeat	UCHL1	-
chr7:21901051-21901250	9	chr7	21901051	21901250	6.93386e-08	6.77567e-05	-21.378	HYPO	-	-	-	-	-
chr8:92385001-92385200	10	chr8	92385001	92385200	7.11318e-25	1.05158e-19	-23.0144	HYPO	-	-	-	PRKN	-
chr8:98658601-98658800	11	chr8	98658601	98658800	1.43975e-12	1.06422e-08	-23.8489	HYPO	Bov-tA2	SINE	tRNA-Core-RTE	-	FAM120B
chr9:96926651-96926850	12	chr9	96926651	96926850	2.93376e-07	0.000210272	-27.4155	HYPO	Bov-tA3/BovB	SINE/LINE	tRNA-Core-RTE/RTE-BovB	-	-
chr9:96926701-96926900	12	chr9	96926701	96926900	9.9498e-08	9.0059e-05	-24.2962	HYPO	(AT)n/BovB/Bov-tA3	Simple_repeat/LINE/SINE	Simple_repeat/RTE-BovB/tRNA-Core-RTE	-	-
chr9:96926751-96926950	12	chr9	96926751	96926950	9.9498e-08	9.0059e-05	-24.2962	HYPO	BovB/(AT)n/Bov-tA3	LINE/Simple_repeat/SINE	RTE-BovB/Simple_repeat/tRNA-Core-RTE	-	-
chr9:101105501-101105700	13	chr9	101105501	101105700	2.70634e-06	0.00120965	-23.7858	HYPO	Bov-tA2/Bov-tA2	SINE/SINE	tRNA-Core-RTE/tRNA-Core-RTE	-	-
chr9:104188351-104188550	14	chr9	104188351	104188550	1.49405e-30	8.83492e-25	-29.2232	HYPO	G-rich	Low_complexity	Low_complexity	-	COL14A1/MRPL13
chr9:104188451-104188650	14	chr9	104188451	104188650	1.77423e-24	1.74862e-19	-28.9565	HYPO	G-rich	Low_complexity	Low_complexity	-	COL14A1/MRPL13
chr10:93227201-93227400	15	chr10	93227201	93227400	4.5255e-29	1.33805e-23	-21.8952	HYPO	-	-	-	FAM155A	-
chr10:93227251-93227450	15	chr10	93227251	93227450	1.3439e-26	2.649e-21	-22.2214	HYPO	-	-	-	FAM155A	-
chr10:96033801-96034000	16	chr10	96033801	96034000	6.76102e-23	3.99806e-18	-34.8764	HYPO	Bov-tA2	SINE	tRNA-Core-RTE	-	-
chr11:3487001-3487200	17	chr11	3487001	3487200	4.76183e-13	4.20278e-09	28.4144	HYPER	-	-	-	-	-
chr11:5667801-5668000	18	chr11	5667801	5668000	3.44421e-23	2.263e-18	-20.4499	HYPO	-	-	-	-	-
chr13:42247801-42248000	19	chr13	42247801	42248000	9.30141e-09	1.47067e-05	-25.0628	HYPO	-	-	-	-	PAX1
chr14:5749101-5749300	20	chr14	5749101	5749300	1.18458e-11	6.57648e-08	-21.7096	HYPO	Bov-tA1/L1MB5	SINE/LINE	tRNA-Core-RTE/L1	WWOX	-
chr15:17125101-17125300	21	chr15	17125101	17125300	8.64183e-06	0.00295495	20.2022	HYPER	-	-	-	AMOTL1	-
chr17:73617151-73617350	22	chr17	73617151	73617350	2.37883e-10	7.36492e-07	-34.1922	HYPO	-	-	-	SART3	-
chr17:77502101-77502300	23	chr17	77502101	77502300	8.41162e-07	0.000492	-22.5781	HYPO	L1MB7	LINE	L1	-	ZNRF3
chr17:77502151-77502350	23	chr17	77502151	77502350	8.41162e-07	0.000492	-22.5781	HYPO	L1MB7	LINE	L1	-	ZNRF3
chr19:13747501-13747700	24	chr19	13747501	13747700	2.71372e-24	2.00591e-19	-23.4767	HYPO	CHR-2B/MIRb	SINE/SINE	tRNA/MIR	-	MYRIP
chr19:13747551-13747750	24	chr19	13747551	13747750	2.71372e-24	2.00591e-19	-23.4767	HYPO	CHR-2B/MIRb	SINE/SINE	tRNA/MIR	-	MYRIP
chr22:22601151-22601350	25	chr22	22601151	22601350	1.44064e-06	0.000744677	-20.8783	HYPO	BovB/Bov-tA2/Bov-tA3	LINE/SINE/SINE	RTE-BovB/tRNA-Core-RTE/tRNA-Core-RTE	HPSE2	-
chr22:22601201-22601400	25	chr22	22601201	22601400	1.44064e-06	0.000744677	-20.8783	HYPO	BovB/Bov-tA2/Bov-tA3	LINE/SINE/SINE	RTE-BovB/tRNA-Core-RTE/tRNA-Core-RTE	HPSE2	-
chr22:22601251-22601450	25	chr22	22601251	22601450	1.44064e-06	0.000744677	-20.8783	HYPO	BovB/Bov-tA3	LINE/SINE	RTE-BovB/tRNA-Core-RTE	HPSE2	-
chr22:50857201-50857400	26	chr22	50857201	50857400	5.04421e-14	6.48444e-10	-28.2698	HYPO	-	-	-	-	-
chrX:1657901-1658100	27	chrX	1657901	1658100	1.32675e-14	1.9614e-10	-20.4142	HYPO	-	-	-	PRKX	-
